# Supplementary material for: Phylogeography and Genetic Diversity of Rana kukunoris on the Northeast Qinghai-Xizang Plateau: Insights from Mitochondrial Cytochrome b Gene
Source: Animals (Basel). 2026 Mar 26;16(7):1013. doi: 10.3390/ani16071013 (PMC13072228; doi:10.3390/ani16071013)
Supplement: Supplementary file 1 [file animals-16-01013-s001.zip]

Archive with 1 entries (1 files):
- animals-4142028-supplementary.pdf
